# Supplementary material for: First Record of Comparative Plastid Genome Analysis and Phylogenetic Relationships among Corylopsis Siebold & Zucc. (Hamamelidaceae)
Source: Genes (Basel). 2024 Mar 20;15(3):380. doi: 10.3390/genes15030380 (PMC10970243; doi:10.3390/genes15030380)
Supplement: Supplementary file 1 [file genes-15-00380-s001.zip]

Archive with 2 entries (2 files):
- Figure S1. The complete plastid genomes assembled in this study.jpg
- Supplementary table.xlsx
