# Supplementary material for: First Record of Comparative Plastid Genome Analysis and Phylogenetic Relationships among Corylopsis Siebold & Zucc. (Hamamelidaceae)
Source: Genes (Basel). 2024 Mar 20;15(3):380. doi: 10.3390/genes15030380 (PMC10970243; doi:10.3390/genes15030380)
Supplement: Supplementary file 1 [file genes-15-00380-s001.zip › Supplementary table.xlsx]

## Sheet: Table S1
Supplementary table S1. List of samples for total DNA extraction
Species	Collection site	Voucher
Corylopsis gotoana	Sakyō-ku, Kyoto, Kyoto Prefecture, Japan	Coryj4
Corylopsis pauciflora	415, Gwangneungsumogwon-ro, Soheul-eup, Pocheon-si, Gyeonggi-do, 11186, Republic of Korea	ESK22-086
Corylopsis sinensis	Xitianmu Town, Lin'An, Hangzhou, Zhejiang, China	coryc-2

## Sheet: Table S2
Supplementary table S2. List of annotated genes in the plastid genome of Corylopsis
Gene group	Gene name
Subunits of photosystem Ⅰ	psaA, psaB, psaC, psaI, psaJ
Subunits of photosystem Ⅱ	psbA, psbB, psbC, psbD, psbE, psbF, psbH, psbI, psbJ, psbK, psbL, psbM, psbT, psbZ
Photosystem assembly factor	pafⅠ2, pafⅡ
Photosystem biogenesis factor	pbf1
Subunits of NADH dehydrogenase	ndhA1, ndhB1*, ndhC, ndhD, ndhE, ndhF, ndhG, ndhH, ndhI, ndhJ, ndhK
Subunits of cytochrome b/f complex	petA, petB1, petD1, petG, petL, petN
Subunits of ATP synthase	atpA, atpB, atpE, atpF1, atpH, atpI
Large subunit of rubisco	rbcL
Proteins of large ribosomal subunits	rpl21*, rpl14, rpl161, rpl20, rpl22, rpl23*, rpl32, rpl33, rpl36
Proteins of small ribosomal subunits	rps2, rps3, rps4, rps7*, rps8, rps11, rps121*, rps14, rps15, rps161, rps18, rps19
Subunits of RNA polymerase	rpoA, rpoB, rpoC11, rpoC2
Ribosomal RNAs	rrn4.5*, rrn5*, rrn16*, rrn23*
Transfer RNAs	trnA-UGC1*, trnC-GCA, trnD-GUC, trnF-GAA, trnfM-CAU, trnG-GCC, trnG-UCC1, trnH-GUG, trnI-CAU*, trnI-GAU1*, trnK-UUU1, trnL-CAA*, trnL-UAA1, trnL-UAG, trnM-CAU, trnN-GUU*, trnP-UGG, trnQ-UUG, trnR-ACG*, trnR-UCU, trnS-GCU, trnS-GGA, trnS-UGA, trnT-UGU, trnV-GAC*, trnV-UAC1, trnW-CCA, trnY-GUA
Maturase	matK
Protease	clpP12
Envelop member protein	cemA
Acetyl-CoA carboxylase	accD
C-type cytochrome synthesis gene	ccsA
Translational initiation factor	infA
Conserved hypothetical chloroplast ORFs	ycf1, ycf2*
Gene* = Number of copies of multi-copy gene; Gene1 = Gene containing one intron; Gene2 = Gene containing two introns.

## Sheet: Table S3
Supplementary table S3. Relative synonymous codon usage (RSCU) analysis of protein-coding genes in 10 Corylopsis
AA	Codons	Corylopsis sinensis*	C. sinensis	C. velutina	C. glandulifera	C. gotoana*	C. spicata	C. pauciflora*	C. coreana	C. microcarpa	C. multiflora var. nivea	average
Ala	GCA	1.109	1.109	1.109	1.109	1.106	1.106	1.109	1.172	1.111	1.107	1.1147
	GCC	0.592	0.592	0.594	0.595	0.595	0.595	0.592	0.594	0.593	0.601	0.5943
	GCG	0.419	0.419	0.419	0.419	0.419	0.419	0.419	0.45	0.414	0.423	0.422
	GCU	1.88	1.88	1.878	1.877	1.88	1.88	1.88	1.785	1.883	1.869	1.8692
Cys	UGC	0.446	0.446	0.446	0.446	0.446	0.446	0.448	0.534	0.452	0.452	0.4562
	UGU	1.554	1.554	1.554	1.554	1.554	1.554	1.552	1.466	1.548	1.548	1.5438
Asp	GAC	0.41	0.41	0.409	0.41	0.411	0.411	0.41	0.39	0.41	0.409	0.408
	GAU	1.59	1.59	1.591	1.59	1.589	1.589	1.59	1.61	1.59	1.591	1.592
Glu	GAA	1.518	1.518	1.518	1.518	1.517	1.517	1.518	1.462	1.519	1.515	1.512
	GAG	0.482	0.482	0.482	0.482	0.483	0.483	0.482	0.538	0.481	0.485	0.488
Phe	UUC	0.734	0.734	0.734	0.733	0.733	0.733	0.734	0.683	0.733	0.721	0.7272
	UUU	1.266	1.266	1.266	1.267	1.267	1.267	1.266	1.317	1.267	1.279	1.2728
Gly	GGA	1.615	1.615	1.618	1.615	1.615	1.615	1.615	1.533	1.611	1.601	1.6053
	GGC	0.393	0.393	0.393	0.393	0.393	0.393	0.395	0.409	0.393	0.393	0.3948
	GGG	0.633	0.633	0.63	0.633	0.633	0.633	0.633	0.732	0.633	0.645	0.6438
	GGU	1.36	1.36	1.36	1.36	1.36	1.36	1.358	1.325	1.363	1.361	1.3567
His	CAC	0.457	0.457	0.454	0.457	0.454	0.454	0.454	0.532	0.454	0.461	0.4634
	CAU	1.543	1.543	1.546	1.543	1.546	1.546	1.546	1.468	1.546	1.539	1.5366
Ile	AUA	0.897	0.897	0.897	0.896	0.896	0.895	0.897	0.969	0.902	0.908	0.9054
	AUC	0.647	0.647	0.647	0.648	0.647	0.647	0.647	0.584	0.646	0.638	0.6398
	AUU	1.456	1.456	1.456	1.456	1.457	1.458	1.456	1.447	1.452	1.454	1.4548
Lys	AAA	1.497	1.497	1.497	1.494	1.497	1.497	1.497	1.516	1.503	1.491	1.4986
	AAG	0.503	0.503	0.503	0.506	0.503	0.503	0.503	0.484	0.497	0.509	0.5014
Leu	CUA	1.129	1.129	1.129	1.129	1.129	1.129	1.129	1.135	1.133	1.127	1.1298
	CUC	0.563	0.563	0.566	0.563	0.563	0.563	0.563	0.521	0.563	0.562	0.559
	CUG	0.573	0.573	0.573	0.573	0.573	0.573	0.573	0.518	0.57	0.572	0.5671
	CUU	1.736	1.736	1.733	1.736	1.736	1.736	1.736	1.826	1.734	1.738	1.7447
	UUA	1.188	1.188	1.188	1.189	1.189	1.189	1.188	1.219	1.188	1.193	1.1919
	UUG	0.812	0.812	0.812	0.811	0.811	0.811	0.812	0.781	0.812	0.807	0.8081
Met	AUG	1	1	1	1	1	1	1	1	1	1	1
Asn	AAC	0.437	0.437	0.436	0.435	0.438	0.44	0.438	0.513	0.433	0.438	0.4445
	AAU	1.563	1.563	1.564	1.565	1.562	1.56	1.562	1.487	1.567	1.562	1.5555
Pro	CCA	1.135	1.135	1.135	1.132	1.136	1.135	1.139	1.131	1.133	1.133	1.1344
	CCC	0.708	0.708	0.708	0.709	0.709	0.708	0.708	0.854	0.711	0.726	0.7249
	CCG	0.484	0.484	0.484	0.485	0.485	0.484	0.48	0.512	0.484	0.477	0.4859
	CCU	1.673	1.673	1.673	1.675	1.67	1.673	1.673	1.503	1.671	1.664	1.6548
Gln	CAA	1.527	1.527	1.528	1.527	1.528	1.528	1.528	1.517	1.528	1.538	1.5276
	CAG	0.473	0.473	0.472	0.473	0.472	0.472	0.472	0.483	0.472	0.462	0.4724
Arg	AGA	1.491	1.491	1.491	1.488	1.492	1.492	1.492	1.519	1.492	1.495	1.4943
	AGG	0.509	0.509	0.509	0.512	0.508	0.508	0.508	0.481	0.508	0.505	0.5057
	CGA	1.541	1.541	1.541	1.539	1.541	1.541	1.536	1.503	1.541	1.545	1.5369
	CGC	0.422	0.422	0.422	0.422	0.422	0.422	0.422	0.484	0.417	0.428	0.4283
	CGG	0.515	0.515	0.515	0.515	0.515	0.515	0.52	0.474	0.51	0.512	0.5106
	CGU	1.521	1.521	1.521	1.525	1.521	1.521	1.521	1.538	1.531	1.515	1.5235
Ser	AGC	0.427	0.427	0.427	0.428	0.427	0.427	0.427	0.477	0.426	0.427	0.432
	AGU	1.573	1.573	1.573	1.572	1.573	1.573	1.573	1.523	1.574	1.573	1.568
	UCA	1.13	1.13	1.13	1.133	1.13	1.13	1.131	0.998	1.137	1.122	1.1171
	UCC	0.851	0.851	0.851	0.851	0.851	0.851	0.851	1.015	0.855	0.862	0.8689
	UCG	0.495	0.495	0.495	0.495	0.495	0.495	0.496	0.489	0.489	0.502	0.4946
	UCU	1.524	1.524	1.524	1.521	1.524	1.524	1.522	1.498	1.519	1.514	1.5194
Thr	ACA	1.225	1.225	1.226	1.225	1.224	1.221	1.223	1.227	1.227	1.223	1.2246
	ACC	0.762	0.762	0.756	0.758	0.758	0.758	0.759	0.769	0.76	0.766	0.7608
	ACG	0.406	0.406	0.406	0.406	0.406	0.409	0.406	0.469	0.403	0.41	0.4127
	ACU	1.607	1.607	1.612	1.611	1.613	1.611	1.612	1.535	1.61	1.602	1.602
Val	GUA	1.535	1.535	1.535	1.535	1.535	1.535	1.535	1.468	1.527	1.533	1.5273
	GUC	0.467	0.467	0.467	0.467	0.467	0.467	0.467	0.52	0.467	0.457	0.4713
	GUG	0.57	0.57	0.57	0.57	0.57	0.57	0.57	0.543	0.575	0.575	0.5683
	GUU	1.429	1.429	1.429	1.429	1.429	1.429	1.429	1.468	1.431	1.434	1.4336
Trp	UGG	1	1	1	1	1	1	1	1	1	1	1
Tyr	UAC	0.384	0.384	0.384	0.383	0.384	0.384	0.383	0.395	0.384	0.382	0.3847
	UAU	1.616	1.616	1.616	1.617	1.616	1.616	1.617	1.605	1.616	1.618	1.6153
note: * means the plastid genome sequenced in this study.

## Sheet: Table S4
Supplementary table S4. The number of simple sequence repeats (SSRs) identified within the plastome of Corylopsis note: * means the plastid genomes sequenced in this study
C. sinensis*				C. sinensis				C. glandulifera				C. velutina				C. gotoana*				C. spicata				C. pauciflora*				C. coreana				C. microcarpa				C. multiflora var. nivea
SSR (total 90)	start	end		SSR (total 90)	start	end		SSR (total 89)	start	end		SSR (total 87)	start	end		SSR (total 89)	start	end		SSR (total 106)	start	end		SSR (total 85)	start	end		SSR (total 86)	start	end		SSR (total 91)	start	end		SSR (total 73)	start	end
(TGAA)3	1694	1705		(TGAA)3	1694	1705		(TGAA)3	1694	1705		(TGAA)3	1694	1705		(TGAA)3	1694	1705		(TGAA)3	1704	1715		(TGAA)3	1694	1705		(TGAA)3	1694	1705		(TGAA)3	1694	1705		(TGAA)3	1694	1705
(A)10	3779	3788		(A)10	3779	3788		(A)10	3779	3788		(A)10	3779	3788		(A)10	3779	3788		(A)10	3789	3798		(A)10	3779	3788		(A)10	3779	3788		(A)10	3779	3788		(T)10	5091	5100
(T)10	5128	5137		(T)10	5128	5137		(T)10	5128	5137		(T)10	5128	5137		(T)14	5548	5561		(T)14	5558	5571		(T)15	5548	5562		(T)14	5532	5545		(T)16	5548	5563		(T)11	6408	6418
(T)14	5549	5562		(T)15	5549	5563		(T)15	5549	5563		(T)14	5549	5562		(T)10	6439	6448		(T)11	6448	6458		(T)10	6440	6449		(T)10	7698	7707		(T)11	5846	5856		(TTA)4	9307	9318
(T)11	6440	6450		(T)10	6441	6450		(T)10	6441	6450		(T)10	6440	6449		(TTA)4	9360	9371		(T)10	7711	7720		(T)10	7701	7710		(TTA)4	9359	9370		(T)10	6450	6459		(A)10	9378	9387
(T)10	7702	7711		(T)10	7702	7711		(T)10	7702	7711		(T)10	7701	7710		(ATTT)3	9721	9732		(A)10	8587	8596		(TTA)4	9362	9373		(ATTT)3	9720	9731		(T)10	7719	7728		(ATTT)3	9668	9679
(TTA)4	9363	9374		(TTA)4	9363	9374		(TTA)4	9363	9374		(TTA)4	9362	9373		(T)10	10718	10727		(TTA)4	9373	9384		(ATTT)3	9723	9734		(T)11	10717	10727		(TTA)4	9380	9391		(A)10	9807	9816
(A)11	9434	9444		(ATTT)3	9724	9735		(A)10	9434	9443		(ATTT)3	9723	9734		(A)10	11031	11040		(A)10	9444	9453		(T)11	10720	10730		(A)18	12834	12851		(ATTT)3	9731	9742		(T)13	10665	10677
(ATTT)3	9726	9737		(T)11	10721	10731		(ATTT)3	9725	9736		(T)10	10720	10729		(A)18	12835	12852		(ATTT)3	9735	9746		(A)22	12837	12858		(T)12	13402	13413		(T)11	10728	10738		(A)11	10981	10991
(T)10	10723	10732		(T)10	11221	11230		(T)10	10721	10730		(T)10	11219	11228		(T)12	13403	13414		(A)10	9874	9883		(T)12	13409	13420		(A)10	13522	13531		(A)18	12845	12862		(A)16	12785	12800
(T)10	11222	11231		(A)18	12839	12856		(T)10	11220	11229		(A)18	12837	12854		(A)11	13523	13533		(T)10	10374	10383		(A)10	13529	13538		(T)16	15836	15851		(T)13	13413	13425		(T)10	13351	13360
(A)18	12840	12857		(T)13	13407	13419		(A)18	12838	12855		(T)12	13405	13416		(T)11	14285	14295		(T)12	10728	10739		(T)10	14290	14299		(T)10	17680	17689		(A)10	13534	13543		(T)10	14229	14238
(T)12	13408	13419		(A)12	13528	13539		(T)12	13406	13417		(A)10	13525	13534		(T)15	15830	15844		(A)11	11043	11053		(T)14	15834	15847		(T)13	19916	19928		(T)10	14295	14304		(A)10	14527	14536
(A)11	13528	13538		(T)10	14291	14300		(A)10	13526	13535		(T)11	14286	14296		(T)12	17673	17684		(T)11	11231	11241		(A)10	15979	15988		(AT)5	21295	21304		(T)17	15849	15865		(T)14	15779	15792
(T)10	14290	14299		(T)14	15835	15848		(T)11	14287	14297		(T)14	15831	15844		(T)13	19911	19923		(A)20	12850	12869		(T)10	17677	17686		(A)10	23948	23957		(A)10	15997	16006		(T)10	17622	17631
(T)14	15834	15847		(T)12	17677	17688		(T)14	15832	15845		(T)12	17673	17684		(AT)5	21290	21299		(T)13	13420	13432		(T)13	19913	19925		(T)10	27626	27635		(T)11	17695	17705		(T)13	19858	19870
(T)12	17676	17687		(T)13	19915	19927		(T)12	17674	17685		(T)13	19911	19923		(A)14	23943	23956		(A)12	13541	13552		(AT)5	21292	21301		(T)10	28687	28696		(T)13	19924	19936		(AT)5	21237	21246
(T)13	19914	19926		(AT)5	21294	21303		(T)13	19912	19924		(AT)5	21290	21299		(T)10	27625	27634		(T)13	14304	14316		(A)13	23945	23957		(TA)8	28766	28781		(AT)5	21303	21312		(T)10	27567	27576
(AT)5	21293	21302		(A)14	23947	23960		(AT)5	21291	21300		(A)14	23943	23956		(T)11	28686	28696		(T)16	15851	15866		(T)10	27626	27635		(A)10	29387	29396		(A)13	23956	23968		(T)10	28628	28637
(A)15	23946	23960		(T)10	27629	27638		(A)14	23944	23957		(T)10	27625	27634		(TA)7	28766	28779		(A)10	15998	16007		(T)11	28687	28697		(A)10	31146	31155		(T)10	27637	27646		(TA)5	28707	28716
(T)10	27629	27638		(T)11	28690	28700		(T)10	27626	27635		(T)11	28686	28696		(A)10	29385	29394		(T)13	17696	17708		(TA)7	28767	28780		(TTCT)3	32027	32038		(T)10	28698	28707		(CAAT)3	29780	29791
(T)11	28690	28700		(TA)7	28770	28783		(T)11	28687	28697		(TA)7	28766	28779		(A)11	31143	31153		(T)13	19935	19947		(A)10	29386	29395		(A)11	32791	32801		(TA)7	28777	28790		(TTCT)3	31949	31960
(TA)7	28770	28783		(A)10	29389	29398		(TA)7	28767	28780		(A)10	29385	29394		(T)10	31164	31173		(AT)5	21314	21323		(A)10	31144	31153		(T)14	33314	33327		(A)10	29396	29405		(A)10	32231	32240
(A)10	31146	31155		(A)10	31147	31156		(A)10	29386	29395		(A)10	31143	31152		(TTCT)3	32026	32037		(A)14	23967	23980		(TTCT)3	32024	32035		(A)11	35294	35304		(A)10	31155	31164		(A)12	32714	32725
(TTCT)3	32027	32038		(TTCT)3	32028	32039		(A)10	31137	31146		(TTCT)3	32024	32035		(A)12	32791	32802		(T)10	27649	27658		(A)12	32789	32800		(T)10	38349	38358		(T)10	31175	31184		(T)15	33237	33251
(A)12	32792	32803		(A)12	32793	32804		(TTCT)3	32018	32029		(A)12	32789	32800		(T)14	33315	33328		(T)12	28710	28721		(T)14	33313	33326		(TATTT)3	38579	38593		(TTCT)3	32037	32048		(A)11	35210	35220
(T)14	33316	33329		(T)14	33317	33330		(A)12	32783	32794		(T)14	33313	33326		(A)12	35295	35306		(TA)8	28791	28806		(A)13	35256	35268		(C)12	39122	39133		(A)11	32801	32811		(C)11	39032	39042
(A)13	35296	35308		(A)13	35297	35309		(T)14	33307	33320		(A)13	35293	35305		(T)10	38351	38360		(A)11	29411	29421		(TATTT)3	38542	38556		(A)12	39238	39249		(T)14	33325	33338		(A)12	39142	39153
(T)10	38353	38362		(T)10	38354	38363		(A)13	35282	35294		(T)10	38350	38359		(TATTT)3	38581	38595		(A)11	31171	31181		(C)13	39085	39097		(A)11	39648	39658		(A)11	35305	35315		(A)10	39895	39904
(TATTT)3	38583	38597		(TATTT)3	38584	38598		(T)10	38339	38348		(TATTT)3	38580	38594		(C)11	39124	39134		(T)11	31192	31202		(A)10	39202	39211		(T)10	40018	40027		(T)10	38360	38369		(A)15	40564	40578
(C)12	39126	39137		(C)10	39127	39136		(TATTT)3	38569	38583		(C)11	39123	39133		(A)10	39239	39248		(TTCT)3	32056	32067		(A)10	39610	39619		(A)12	40698	40709		(TATTT)3	38590	38604		(AT)5	45498	45507
(A)10	39242	39251		(A)10	39241	39250		(C)11	39112	39122		(A)10	39238	39247		(A)11	39647	39657		(A)13	32821	32833		(A)12	40658	40669		(AT)5	45662	45671		(C)11	39133	39143		(A)15	47549	47563
(A)11	39650	39660		(A)11	39649	39659		(A)10	39227	39236		(A)11	39646	39656		(A)12	40696	40707		(T)15	33346	33360		(AT)5	45597	45606		(T)11	47644	47654		(A)11	39248	39258		(TA)6	49047	49058
(A)12	40699	40710		(A)12	40698	40709		(A)11	39635	39645		(A)12	40695	40706		(AT)5	45661	45670		(A)13	35328	35340		(T)10	47579	47588		(A)12	47714	47725		(A)11	39657	39667		(AT)6	49690	49701
(AT)5	45664	45673		(AT)5	45663	45672		(A)12	40684	40695		(AT)5	45660	45669		(T)11	47643	47653		(T)10	38385	38394		(A)12	47648	47659		(A)11	47972	47982		(A)10	40038	40047		(A)10	50020	50029
(T)11	47646	47656		(T)11	47638	47648		(AT)5	45649	45658		(T)11	47642	14652		(A)12	47713	47724		(TATTT)3	38615	38629		(TA)5	49146	49155		(TA)5	49214	49223		(A)12	40707	40718		(T)10	51181	51190
(A)11	47716	47726		(A)12	47708	47719		(T)11	47631	47641		(A)12	47712	47723		(TA)5	49211	49220		(C)11	39159	39169		(AT)5	49792	49801		(AT)5	49860	49869		(AT)5	45671	45680		(T)10	51559	51568
(TA)5	49213	49222		(TA)5	49206	49215		(A)12	47701	47712		(TA)5	49210	49219		(AT)5	49857	49866		(A)11	39274	39284		(TA)7	49889	49902		(A)16	50190	50205		(T)10	47653	47662		(T)10	51932	51941
(AT)5	49859	49868		(AT)5	49852	49861		(TA)5	49199	49208		(AT)5	49856	49865		(TA)8	49954	49969		(A)12	39683	39694		(A)15	50130	50144		(A)14	50677	50690		(A)11	47722	47732		(T)10	57865	57874
(TA)5	49956	49965		(TA)6	49949	49960		(AT)5	49845	49854		(TA)5	49953	49962		(A)15	50193	50207		(T)10	40054	40063		(A)10	50616	50625		(T)11	51355	51365		(A)11	47979	47989		(A)10	60521	60530
(A)16	50189	50204		(A)15	50184	50198		(TA)6	49942	49953		(A)15	50186	50200		(A)10	50679	50688		(A)10	40066	40075		(T)10	51667	51676		(T)10	51734	51743		(TA)5	49221	49230		(TC)5	64927	64936
(A)10	50676	50685		(A)10	50670	50679		(A)15	50177	50191		(A)10	50672	50681		(T)10	51730	51739		(A)13	40735	40747		(T)10	55131	55140		(T)10	55197	55206		(AT)5	49867	49876		(T)11	66936	66946
(T)10	51727	51736		(T)10	52101	52110		(A)11	50663	50673		(T)11	51723	51733		(T)10	52111	52120		(AT)5	45701	45710		(T)10	56029	56038		(T)10	56095	56104		(TA)5	49964	49973		(TTCTA)3	67018	67032
(T)10	52108	52117		(T)10	55184	55193		(T)10	52095	52104		(T)10	52105	52114		(T)10	55194	55203		(T)11	47683	47693		(T)10	57980	57989		(T)10	58046	58055		(A)13	50199	50211		(T)10	67268	67277
(T)10	55191	55200		(T)10	56082	56091		(T)10	55178	55187		(T)10	55188	55197		(T)10	56092	56101		(A)14	47753	47766		(A)10	58501	58510		(A)10	58567	58576		(A)10	50683	50692		(T)11	69037	69047
(T)10	56089	56098		(T)10	58033	58042		(T)10	56076	56085		(T)11	56086	56096		(T)10	58043	58052		(TA)5	49253	49262		(T)10	63137	63146		(A)10	60699	60708		(T)11	51357	51367		(A)11	69647	69657
(T)10	58040	58049		(A)10	58554	58563		(T)10	58027	58036		(T)10	58038	58047		(A)10	58564	58573		(AT)5	49899	49908		(TC)5	65056	65065		(G)11	60709	60719		(T)10	52116	52125		(T)11	70445	70455
(A)11	58561	58571		(A)11	60681	60691		(A)10	58548	58557		(A)10	58559	58568		(G)11	60700	60710		(TA)8	49996	50011		(T)10	67066	67075		(TC)5	65130	65139		(T)10	55199	55208		(ATA)4	70475	70486
(T)10	62525	62534		(G)11	60692	60702		(T)10	63185	63194		(G)10	60695	60704		(T)10	63203	63212		(A)16	50235	50250		(TTCTA)3	67147	67161		(T)10	67140	67149		(T)10	56097	56106		(A)10	70517	70526
(T)10	63200	63209		(T)10	62521	62530		(TC)5	65100	65109		(T)10	62523	62532		(TC)5	65122	65131		(A)10	50722	50731		(T)11	67397	67407		(TTCTA)3	67221	67235		(T)10	58048	58057		(TA)5	71569	71578
(TC)5	65119	65128		(T)10	63196	63205		(T)10	67110	67119		(T)10	63198	63207		(T)10	67132	67141		(T)10	51396	51405		(A)10	67735	67744		(T)11	67471	67481		(TC)5	65128	65137		(A)13	72105	72117
(T)10	67129	67138		(TC)5	65115	65124		(TTCTA)3	67191	67205		(TC)5	65117	65126		(TTCTA)3	67213	67227		(T)10	51774	51783		(T)15	69167	69181		(A)10	67809	67818		(T)10	67138	67147		(GAA)4	72126	72137
(TTCTA)3	67210	67224		(T)10	67125	67134		(T)11	67441	67451		(T)10	67122	67131		(T)11	67463	67473		(T)10	52155	52164		(T)12	70578	70589		(T)15	69241	69255		(TTCTA)3	67219	67233		(TTTC)3	72681	72692
(T)11	67460	67470		(TTCTA)3	67206	67220		(A)11	67779	67789		(TTCTA)3	67203	67217		(A)11	67801	67811		(T)11	55238	55248		(ATA)4	70610	70621		(T)10	69977	69986		(T)10	67469	67478		(A)11	74235	74245
(A)10	67798	67807		(T)11	67456	67466		(T)14	69212	69225		(T)11	67453	67463		(T)14	69234	69247		(T)10	56137	56146		(A)12	70659	70670		(T)12	70654	70665		(A)11	67806	67816		(T)13	74255	74267
(T)14	69230	69243		(A)10	67794	67803		(T)12	70622	70633		(A)10	67791	67800		(T)12	70644	70655		(T)10	58088	58097		(T)14	71378	71391		(ATA)4	70686	70697		(T)15	69238	69252		(A)10	74911	74920
(T)12	70640	70651		(T)14	69226	69239		(ATA)4	70654	70665		(T)14	69223	69236		(ATA)4	70676	70687		(A)10	58609	58618		(TA)5	71718	71727		(A)10	70735	70744		(TCTTT)3	70148	70162		(T)11	81494	81504
(ATA)4	70672	70683		(T)12	70636	70647		(A)12	70703	70714		(T)12	70633	70644		(A)12	70725	70736		(G)10	60745	60754		(A)14	72254	72267		(T)10	71452	71461		(T)12	70655	70666		(T)10	83687	83696
(A)12	70721	70732		(ATA)4	70668	70679		(T)14	71422	71435		(ATA)4	70665	70676		(T)14	71444	71457		(T)10	62573	62582		(GAA)4	72276	72287		(TA)5	71788	71797		(ATA)4	70687	70698		(TTTA)3	84200	84211
(T)14	71440	71453		(A)11	70717	70727		(TA)5	71762	71771		(A)11	70714	70724		(TA)5	71784	71793		(T)10	62592	62601		(T)10	72952	72961		(A)14	72324	72337		(A)12	70736	70747		(T)10	85405	85414
(TA)5	71780	71789		(T)14	71435	71448		(A)14	72298	72311		(T)14	71439	71452		(A)15	72320	70334		(T)10	63249	63258		(T)18	74422	74439		(GAA)4	72346	72357		(T)15	71455	71469		(T)10	85452	85461
(A)14	72316	72329		(TA)5	71775	71784		(GAA)4	72320	72331		(TA)5	71779	71788		(GAA)4	72343	72354		(TC)5	65169	65178		(A)10	75069	75078		(T)11	72361	72371		(TA)5	71796	71805		(T)10	85910	85919
(GAA)4	72339	72350		(A)13	72311	72323		(T)10	72336	72345		(A)13	72315	72327		(T)10	72359	72368		(T)11	67179	67189		(A)13	75084	75096		(T)14	74508	74521		(A)14	72332	72345		(A)11	86009	86019
(T)10	72354	72363		(GAA)4	72332	72343		(T)19	74461	74479		(T)19	74473	74491		(T)19	74488	74506		(TTCTA)3	67261	67275		(T)10	76250	76259		(A)10	75151	75160		(GAA)4	72354	72365		(T)10	106805	106814
(T)20	74482	74501		(T)10	72348	72357		(A)10	75109	75118		(A)10	75121	75130		(A)10	75136	75145		(T)12	67511	67522		(T)10	81677	81686		(A)11	75166	75176		(T)10	72369	72378		(A)12	117759	117770
(A)10	75131	75140		(T)19	74477	74495		(A)12	75124	75135		(A)12	75136	75147		(A)13	75151	75163		(A)12	67851	67862		(T)10	83861	83870		(T)10	75528	75537		(T)15	74514	74528		(T)19	118159	118177
(A)12	75146	75157		(A)10	75125	75134		(T)10	75487	75496		(T)10	75499	75508		(T)11	75515	75525		(T)15	69285	69299		(T)12	85582	85593		(T)10	76331	76340		(A)10	75158	75167		(TA)6	121595	121606
(T)10	75509	75518		(A)12	75140	75151		(T)10	76290	76299		(T)10	76302	76311		(T)10	76319	76328		(A)10	69899	69908		(T)10	86321	86330		(T)11	81758	81768		(A)12	75173	75184		(A)10	121636	121645
(T)10	76312	76321		(T)10	75503	75512		(T)10	81717	81726		(T)10	81729	81738		(T)10	81746	81755		(T)13	70697	70709		(T)10	87247	87256		(T)10	83941	83950		(T)10	76338	76347		(AAAT)3	123289	123300
(T)10	81739	81748		(T)10	76306	76315		(T)10	83900	83909		(T)10	83912	83921		(A)10	81760	81769		(ATA)4	70730	70741		(AT)5	87690	87699		(TTTA)3	84454	84465		(T)10	81766	81775		(A)10	123575	123584
(T)10	83923	83932		(T)10	81733	81742		(T)11	85621	85631		(T)11	85633	85643		(T)10	83931	83940		(A)13	70779	70791		(T)10	88108	88117		(T)10	85698	85707		(T)10	83949	83958		(A)11	132310	132320
(T)11	85636	85646		(T)10	83917	83926		(T)10	86359	86368		(T)10	86371	86380		(T)11	85652	85662		(T)16	71499	71514		(A)10	116697	116706		(T)10	86389	86398		(TTTA)3	84462	84473		(T)13	132486	132498
(T)10	86374	86383		(T)11	85638	85648		(T)10	88106	88115		(T)10	88157	88166		(T)10	86390	86399		(TA)5	71841	71850		(A)10	117489	117498		(T)11	87315	87325		(T)11	85670	85680		(A)10	140075	140084
(T)10	88160	88169		(T)10	86376	86385		(T)10	88145	88154		(A)10	116746	116755		(T)11	88175	88185		(A)17	72377	72393		(T)10	118010	118019		(A)10	116753	116762		(T)11	86175	86185
(A)10	116749	116758		(T)10	87302	87311		(A)10	116734	116743		(T)10	118058	118067		(T)10	116699	116708		(GAA)4	72402	72413		(A)13	118029	118041		(A)14	118083	118096		(T)10	86410	86419
(A)10	117541	117550		(T)10	88163	88172		(T)10	118046	118055		(A)13	118077	118089		(A)10	116766	116775		(T)10	72418	72427		(T)11	120196	120206		(T)10	118477	118486		(T)10	88196	88205
(T)10	118062	118071		(A)10	116752	116761		(A)13	118065	118077		(T)10	118478	118487		(T)10	118078	118087		(T)10	73078	73087		(AT)5	121865	121874		(T)11	120244	120254		(A)10	117571	117580
(A)14	118081	118094		(T)10	118064	118073		(T)10	118466	118475		(T)11	120245	120255		(A)13	118097	118109		(T)19	74548	74566		(A)14	121906	121919		(AT)5	121913	121922		(A)14	118110	118123
(T)10	118483	118492		(A)13	118107	118095		(T)11	120233	120243		(AT)5	121914	121923		(T)10	118498	118507		(A)10	75196	75205		(AAAT)3	123569	123580		(A)15	121954	121968		(T)10	118513	118522
(T)11	120250	120260		(T)10	118484	118493		(AT)5	121902	121911		(A)14	121955	121968		(T)11	120265	120275		(A)13	75211	75223		(T)10	123636	123645		(AAAT)3	123618	123629		(T)11	120280	120290
(A)10	120318	120327		(T)11	120251	120261		(A)14	121943	121956		(AAAT)3	123618	123629		(AT)5	121934	121943		(T)10	75575	75584		(GAAA)3	125433	125444		(T)11	123685	123695		(AT)5	121949	121958
(AT)5	121920	121929		(AT)5	121920	121929		(AAAT)3	123606	123617		(T)11	123685	123695		(A)14	121975	121988		(A)11	75659	75669		(A)13	125442	125454		(GAAA)3	125484	125495		(A)17	121990	122006
(A)14	121961	121974		(A)14	121961	121974		(T)11	123673	123683		(GAAA)3	125483	125494		(AAAT)3	123638	123649		(T)10	76380	76389		(T)10	125490	125499		(A)9	125493	125501		(TTGA)3	122584	122595
(AAAT)3	123624	123635		(AAAT)3	123624	123635		(GAAA)3	125471	125482		(A)13	125492	125504		(T)11	123705	123715		(T)12	81807	81818		(A)11	132610	132620		(T)10	125537	125546		(AAAT)3	123656	123667
(T)11	123691	123701		(T)11	123691	123701		(A)13	125480	125492		(T)11	125540	125550		(GAAA)3	125503	125514		(T)11	83993	84003		(A)10	159344	159353		(A)10	125580	125589		(T)11	123722	123732
(GAAA)2	125489	125496		(GAAA)3	125489	125500		(T)10	125528	125537		(A)11	132661	132671		(A)13	125512	125524		(T)11	85716	85726						(A)11	132658	132668		(A)12	123949	123960
(A)13	125499	125511		(A)13	125499	125511		(A)10	125571	125580		(A)10	159395	159404		(T)10	125560	125569		(T)11	86221	86231										(A)14	125525	125538
(T)10	125546	125555		(T)10	125546	125555		(A)11	132649	132659						(A)11	132680	132690		(A)10	86321	86330										(T)10	125543	125552
(A)11	132666	132676		(A)11	132666	132676		(A)10	159383	159392						(A)11	159414	159424		(T)11	86457	86467										(T)10	125574	125583
(A)10	159400	159409		(A)10	159400	159409														(T)12	88243	88254										(A)11	132688	132698

## Sheet: Table S5
Supplementary table S5. List of Repeat analysis of Corylopsis Note: In Type, F mean forward match; R mean reverse match; C mean complement match; P mean palindromic match. * mean the plastid genome sequenced in this study.
C. sinensis*								C. sinensis
Size1 (bp)	Repeat Start 1	Type	Size2 (bp)	Repeat Start 2	Distance between the repeats	E-value		Size1 (bp)	Repeat Start 1	Type	Size2 (bp)	Repeat Start 2	Distance between the repeats	E-value
42	95383	F	42	95401	0	3.7e-16		42	95386	F	42	95404	0	3.7e-16
42	95383	P	42	152125	0	3.7e-16		42	95386	P	42	152125	0	3.7e-16
42	95401	P	42	152143	0	3.7e-16		42	95404	P	42	152143	0	3.7e-16
42	102717	F	42	125145	0	3.7e-16		42	102720	F	42	125145	0	3.7e-16
42	125145	P	42	144809	0	3.7e-16		42	125145	P	42	144809	0	3.7e-16
42	152125	F	42	152143	0	3.7e-16		42	152125	F	42	152143	0	3.7e-16
51	87355	F	51	87423	-3	7.93e-16		51	87358	F	51	87426	-3	7.93e-16
47	92930	F	47	92951	-3	1.58e-13		47	92933	F	47	92954	-3	1.58e-13
47	92930	P	47	154570	-3	1.58e-13		47	92933	P	47	154570	-3	1.58e-13
47	92951	P	47	154591	-3	1.58e-13		47	92954	P	47	154591	-3	1.58e-13
47	154570	F	47	154591	-3	1.58e-13		47	154570	F	47	154591	-3	1.58e-13
39	47038	F	39	102719	-2	1.58e-10		39	47030	F	39	102722	-2	1.58e-10
39	47038	F	39	125147	-2	1.58e-10		39	47030	F	39	125147	-2	1.58e-10
39	47038	P	39	144810	-2	1.58e-10		39	47030	P	39	144810	-2	1.58e-10
41	42072	F	41	44296	-3	4.25e-10		41	42071	F	41	44295	-3	4.25e-10
30	9193	P	30	48190	0	6.2e-09		30	9193	P	30	48183	0	6.2e-09
30	33917	P	30	33917	0	6.2e-09		30	33918	P	30	33918	0	6.2e-09
36	87370	F	36	87438	-2	8.58e-09		36	87373	F	36	87441	-2	8.58e-09
32	154585	F	32	154606	-1	3.72e-08		32	154585	F	32	154606	-1	3.72e-08
30	120239	R	30	120240	-1	5.58e-07		30	49938	P	30	49940	-1	5.58e-07
35	87341	F	35	87409	-3	1.07e-06		30	120240	R	30	120241	-1	5.58e-07
31	108235	F	31	108273	-2	6.49e-06		35	87344	F	35	87412	-3	1.07e-06
31	108235	P	31	139264	-2	6.49e-06		31	108238	F	31	108276	-2	6.49e-06
31	108273	P	31	139302	-2	6.49e-06		31	108238	P	31	139264	-2	6.49e-06
31	139264	F	31	139302	-2	6.49e-06		31	108276	P	31	139302	-2	6.49e-06
30	114023	P	30	114023	-2	2.43e-05		31	139264	F	31	139302	-2	6.49e-06
30	114023	F	30	133515	-2	2.43e-05		30	114026	P	30	114026	-2	2.43e-05
30	133515	P	30	133515	-2	2.43e-05		30	114026	F	30	133515	-2	2.43e-05
32	9191	F	32	38473	-3	5.19e-05		30	133515	P	30	133515	-2	2.43e-05
31	95383	F	31	95419	-3	0.000188		32	9191	F	32	38474	-3	5.19e-05
31	95383	P	31	152118	-3	0.000188		31	95386	F	31	95422	-3	0.000188
31	95419	P	31	152154	-3	0.000188		31	95386	P	31	152118	-3	0.000188
31	152121	F	31	152157	-3	0.000188		31	95422	P	31	152154	-3	0.000188
30	38475	P	30	48190	-3	0.00068		31	152121	F	31	152157	-3	0.000188
30	47050	F	30	102731	-3	0.00068		30	38476	P	30	48183	-3	0.00068
30	47050	P	30	144807	-3	0.00068		30	47042	F	30	102734	-3	0.00068
								30	47042	P	30	144807	-3	0.00068
C. glandulifera								C. velutina
Size1 (bp)	Repeat Start 1	Type	Size2 (bp)	Repeat Start 2	Distance between the repeats	E-value		Size1 (bp)	Repeat Start 1	Type	Size2 (bp)	Repeat Start 2	Distance between the repeats	E-value
42	95368	F	42	95386	0	3.69e-16		42	95380	F	42	95398	0	3.7e-16
42	95368	P	42	152108	0	3.69e-16		42	95380	P	42	152120	0	3.7e-16
42	95386	P	42	152126	0	3.69e-16		42	95398	P	42	152138	0	3.7e-16
42	102702	F	42	125127	0	3.69e-16		42	102714	F	42	125139	0	3.7e-16
42	125127	P	42	144792	0	3.69e-16		42	125139	P	42	144804	0	3.7e-16
42	152108	F	42	152126	0	3.69e-16		42	152120	F	42	152138	0	3.7e-16
51	87340	F	51	87408	-3	7.92e-16		51	87352	F	51	87420	-3	7.93e-16
47	92915	F	47	92936	-3	1.58e-13		47	92927	F	47	92948	-3	1.58e-13
47	92915	P	47	154553	-3	1.58e-13		47	92927	P	47	154565	-3	1.58e-13
47	92936	P	47	154574	-3	1.58e-13		47	92948	P	47	154586	-3	1.58e-13
47	154553	F	47	154574	-3	1.58e-13		47	154565	F	47	154586	-3	1.58e-13
39	47023	F	39	102704	-2	1.58e-10		39	47034	F	39	102716	-2	1.58e-10
39	47023	F	39	125129	-2	1.58e-10		39	47034	F	39	125141	-2	1.58e-10
39	47023	P	39	144793	-2	1.58e-10		39	47034	P	39	144805	-2	1.58e-10
41	42057	F	41	44281	-3	4.25e-10		41	42068	F	41	44292	-3	4.25e-10
30	9193	P	30	48176	0	6.2e-09		30	9192	P	30	48187	0	6.2e-09
30	33903	P	30	33903	0	6.2e-09		36	87367	F	36	87435	-2	8.58e-09
36	87355	F	36	87423	-2	8.58e-09		32	154580	F	32	154601	-1	3.72e-08
32	154568	F	32	154589	-1	3.72e-08		30	120234	R	30	120235	-1	5.58e-07
30	49931	P	30	49933	-1	5.58e-07		35	87338	F	35	87406	-3	1.07e-06
30	120222	R	30	120223	-1	5.58e-07		31	108232	F	31	108270	-2	6.49e-06
35	87326	F	35	87394	-3	1.07e-06		31	108232	P	31	139259	-2	6.49e-06
31	108220	F	31	108258	-2	6.49e-06		31	108270	P	31	139297	-2	6.49e-06
31	108220	P	31	139247	-2	6.49e-06		31	139259	F	31	139297	-2	6.49e-06
31	108258	P	31	139285	-2	6.49e-06		30	33914	P	30	33914	-2	2.43e-05
31	139247	F	31	139285	-2	6.49e-06		30	114020	P	30	114020	-2	2.43e-05
30	114008	P	30	114008	-2	2.43e-05		30	114020	F	30	133510	-2	2.43e-05
30	114008	F	30	133498	-2	2.43e-05		30	133510	P	30	133510	-2	2.43e-05
30	133498	P	30	133498	-2	2.43e-05		32	9190	F	32	38470	-3	5.19e-05
32	9191	F	32	38459	-3	5.19e-05		31	95380	F	31	95416	-3	0.000188
31	95368	F	31	95404	-3	0.000188		31	95380	P	31	152113	-3	0.000188
31	95368	P	31	152101	-3	0.000188		31	95416	P	31	152149	-3	0.000188
31	95404	P	31	152137	-3	0.000188		31	152116	F	31	152152	-3	0.000188
31	152104	F	31	152140	-3	0.000188		30	38472	P	30	48187	-3	0.00068
30	38461	P	30	48176	-3	0.000679		30	47046	F	30	102728	-3	0.00068
30	47035	F	30	102716	-3	0.000679		30	47046	P	30	144802	-3	0.00068
30	47035	P	30	144790	-3	0.000679
30	74448	P	30	125475	-3	0.000679
C. gotoana*								C. spicata
Size1 (bp)	Repeat Start 1	Type	Size2 (bp)	Repeat Start 2	Distance between the repeats	E-value		Size1 (bp)	Repeat Start 1	Type	Size2 (bp)	Repeat Start 2	Distance between the repeats	E-value
42	95399	F	42	95417	0	3.7e-16		42	95468	F	42	95486	0	3.7e-16
42	95399	P	42	152139	0	3.7e-16		42	95468	P	42	152222	0	3.7e-16
42	95417	P	42	152157	0	3.7e-16		42	95486	P	42	152240	0	3.7e-16
42	102733	F	42	125159	0	3.7e-16		42	102802	F	42	125239	0	3.7e-16
42	125159	P	42	144823	0	3.7e-16		42	125239	P	42	144906	0	3.7e-16
42	152139	F	42	152157	0	3.7e-16		42	152222	F	42	152240	0	3.7e-16
51	87370	F	51	87438	-3	7.93e-16		51	87438	F	51	87506	-3	7.93e-16
47	92946	F	47	92967	-3	1.58e-13		47	93015	F	47	93036	-3	1.58e-13
47	92946	P	47	154584	-3	1.58e-13		47	93015	P	47	154667	-3	1.58e-13
47	92967	P	47	154605	-3	1.58e-13		47	93036	P	47	154688	-3	1.58e-13
47	154584	F	47	154605	-3	1.58e-13		47	154667	F	47	154688	-3	1.58e-13
39	47035	F	39	102735	-2	1.58e-10		39	47075	F	39	102804	-2	1.58e-10
39	47035	F	39	125161	-2	1.58e-10		39	47075	F	39	125241	-2	1.58e-10
39	47035	P	39	144824	-2	1.58e-10		39	47075	P	39	144907	-2	1.58e-10
32	49945	P	32	49945	0	3.88e-10		32	49987	P	32	49987	0	3.88e-10
41	42069	F	41	44293	-3	4.26e-10		41	42109	F	41	44333	-3	4.26e-10
30	9190	P	30	48188	0	6.2e-09		30	9203	P	30	48230	0	6.21e-09
30	33916	P	30	33916	0	6.2e-09		30	33949	P	30	33949	0	6.21e-09
36	87385	F	36	87453	-2	8.58e-09		30	120328	R	30	120328	0	6.21e-09
32	154599	F	32	154620	-1	3.72e-08		36	87453	F	36	87521	-2	8.59e-09
30	120254	R	30	120255	-1	5.58e-07		32	154682	F	32	154703	-1	3.72e-08
35	87356	F	35	87424	-3	1.07e-06		35	87424	F	35	87492	-3	1.07e-06
31	108251	F	31	108289	-2	6.49e-06		31	108320	F	31	108358	-2	6.49e-06
31	108251	P	31	139278	-2	6.49e-06		31	108320	P	31	139361	-2	6.49e-06
31	108289	P	31	139316	-2	6.49e-06		31	108358	P	31	139399	-2	6.49e-06
31	139278	F	31	139316	-2	6.49e-06		31	139361	F	31	139399	-2	6.49e-06
30	114039	P	30	114039	-2	2.43e-05		30	40049	P	30	40049	-2	2.43e-05
30	114039	F	30	133529	-2	2.43e-05		30	50227	F	30	72370	-2	2.43e-05
30	133529	P	30	133529	-2	2.43e-05		30	114108	P	30	114108	-2	2.43e-05
32	9188	F	32	38471	-3	5.19e-05		30	114108	F	30	133612	-2	2.43e-05
31	95399	F	31	95435	-3	0.000188		30	133612	P	30	133612	-2	2.43e-05
31	95399	P	31	152132	-3	0.000188		32	9201	F	32	38505	-3	5.19e-05
31	95435	P	31	152168	-3	0.000188		31	95468	F	31	95504	-3	0.000188
31	152135	F	31	152171	-3	0.000188		31	95468	P	31	152215	-3	0.000188
30	38473	P	30	48188	-3	0.00068		31	95504	P	31	152251	-3	0.000188
30	47047	F	30	102747	-3	0.00068		31	152218	F	31	152254	-3	0.000188
30	47047	P	30	144821	-3	0.00068		30	38507	P	30	48230	-3	0.00068
								30	47087	F	30	102816	-3	0.00068
								30	47087	P	30	144904	-3	0.00068
								30	81801	C	30	125591	-3	0.00068
C. pauciflora*								C. coreana
Size1 (bp)	Repeat Start 1	Type	Size2 (bp)	Repeat Start 2	Distance between the repeats	E-value		Size1 (bp)	Repeat Start 1	Type	Size2 (bp)	Repeat Start 2	Distance between the repeats	E-value
42	95331	F	42	95349	0	3.69e-16		42	95399	F	42	95417	0	3.69e-16
42	95331	P	42	152069	0	3.69e-16		42	95399	P	42	152105	0	3.69e-16
42	95349	P	42	152087	0	3.69e-16		42	95417	P	42	152123	0	3.69e-16
42	102665	F	42	125089	0	3.69e-16		42	102733	F	42	125140	0	3.69e-16
42	125089	P	42	144753	0	3.69e-16		42	125140	P	42	144789	0	3.69e-16
42	152069	F	42	152087	0	3.69e-16		42	152105	F	42	152123	0	3.69e-16
51	87303	F	51	87371	-3	7.92e-16		51	87372	F	51	87440	-3	7.92e-16
47	92878	F	47	92899	-3	1.58e-13		47	92946	F	47	92967	-3	1.58e-13
47	92878	P	47	154514	-3	1.58e-13		47	92946	P	47	154550	-3	1.58e-13
47	92899	P	47	154535	-3	1.58e-13		47	92967	P	47	154571	-3	1.58e-13
47	154514	F	47	154535	-3	1.58e-13		47	154550	F	47	154571	-3	1.58e-13
39	46971	F	39	102667	-2	1.58e-10		33	73562	F	33	73578	0	9.68e-11
39	46971	F	39	125091	-2	1.58e-10		39	47036	F	39	102735	-2	1.58e-10
39	46971	P	39	144754	-2	1.58e-10		39	47036	F	39	125142	-2	1.58e-10
41	42031	F	41	44255	-3	4.25e-10		39	47036	P	39	144790	-2	1.58e-10
30	9192	P	30	48123	0	6.2e-09		41	42071	F	41	44295	-3	4.25e-10
30	33877	P	30	33877	0	6.2e-09		30	9189	P	30	48191	0	6.2e-09
36	87318	F	36	87386	-2	8.58e-09		30	33915	P	30	33915	0	6.2e-09
32	154529	F	32	154550	-1	3.72e-08		36	87387	F	36	87455	-2	8.58e-09
34	49880	P	34	49880	-2	1.22e-07		32	154565	F	32	154586	-1	3.72e-08
30	120185	R	30	120186	-1	5.58e-07		30	120233	R	30	120234	-1	5.58e-07
35	87289	F	35	87357	-3	1.07e-06		35	87358	F	35	87426	-3	1.07e-06
31	108183	F	31	108221	-2	6.48e-06		31	108247	F	31	108285	-2	6.48e-06
31	108183	P	31	139208	-2	6.48e-06		31	108247	P	31	139248	-2	6.48e-06
31	108221	P	31	139246	-2	6.48e-06		31	108285	P	31	139286	-2	6.48e-06
31	139208	F	31	139246	-2	6.48e-06		31	139248	F	31	139286	-2	6.48e-06
30	113971	P	30	113971	-2	2.43e-05		30	114027	P	30	114027	-2	2.43e-05
30	113971	F	30	133459	-2	2.43e-05		30	114027	F	30	133507	-2	2.43e-05
30	133459	P	30	133459	-2	2.43e-05		30	133507	P	30	133507	-2	2.43e-05
32	9190	F	32	38432	-3	5.19e-05		32	9187	F	32	38469	-3	5.19e-05
31	95331	F	31	95367	-3	0.000188		32	74490	C	32	118065	-3	5.19e-05
31	95331	P	31	152062	-3	0.000188		31	95399	F	31	95435	-3	0.000188
31	95367	P	31	152098	-3	0.000188		31	95399	P	31	152098	-3	0.000188
31	152065	F	31	152101	-3	0.000188		31	95435	P	31	152134	-3	0.000188
30	33888	R	30	39604	-3	0.000679		31	152101	F	31	152137	-3	0.000188
30	38434	P	30	48123	-3	0.000679		30	38471	P	30	48191	-3	0.000679
30	46983	F	30	102679	-3	0.000679		30	47048	F	30	102747	-3	0.000679
30	46983	P	30	144751	-3	0.000679		30	47048	P	30	144787	-3	0.000679
								30	81750	C	30	125485	-3	0.000679
C. microcarpa								C. multiflora var. nivea
Size1 (bp)	Repeat Start 1	Type	Size2 (bp)	Repeat Start 2	Distance between the repeats	E-value		Size1 (bp)	Repeat Start 1	Type	Size2 (bp)	Repeat Start 2	Distance between the repeats	E-value
42	95419	F	42	95437	0	3.7e-16		42	102446	F	42	124804	0	3.68e-16
42	95419	P	42	152144	0	3.7e-16		42	124804	P	42	144400	0	3.68e-16
42	95437	P	42	152162	0	3.7e-16		47	92676	F	47	92697	-3	1.57e-13
42	102745	F	42	125180	0	3.7e-16		47	92676	P	47	154144	-3	1.57e-13
42	125180	P	42	144836	0	3.7e-16		47	92697	P	47	154165	-3	1.57e-13
42	152144	F	42	152162	0	3.7e-16		47	154144	F	47	154165	-3	1.57e-13
51	87391	F	51	87459	-3	7.93e-16		46	95114	F	46	95132	-3	5.88e-13
47	92966	F	47	92987	-3	1.58e-13		46	95114	P	46	151710	-3	5.88e-13
47	92966	P	47	154589	-3	1.58e-13		46	95132	P	46	151728	-3	5.88e-13
47	92987	P	47	154610	-3	1.58e-13		46	151710	F	46	151728	-3	5.88e-13
47	154589	F	47	154610	-3	1.58e-13		39	46873	F	39	102448	-2	1.57e-10
33	73568	F	33	73584	0	9.69e-11		39	46873	F	39	124806	-2	1.57e-10
39	47045	F	39	102747	-2	1.58e-10		39	46873	P	39	144401	-2	1.57e-10
39	47045	F	39	125182	-2	1.58e-10		41	41940	F	41	44164	-3	4.23e-10
39	47045	P	39	144837	-2	1.58e-10		30	9137	P	30	48024	0	6.17e-09
41	42080	F	41	44304	-3	4.26e-10		32	151724	F	32	151742	-1	3.7e-08
30	9210	P	30	48198	0	6.2e-09		32	154159	F	32	154180	-1	3.7e-08
30	33926	P	30	33926	0	6.2e-09		31	87128	F	31	87196	-2	6.45e-06
36	87406	F	36	87474	-2	8.58e-09		31	95129	F	31	95147	-2	6.45e-06
32	154604	F	32	154625	-1	3.72e-08		31	95129	P	31	151710	-2	6.45e-06
30	120269	R	30	120270	-1	5.58e-07		31	95147	P	31	151728	-2	6.45e-06
35	87377	F	35	87445	-3	1.07e-06		30	113699	P	30	113699	-2	2.41e-05
31	108268	F	31	108306	-2	6.49e-06		30	113699	F	30	133159	-2	2.41e-05
31	108268	P	31	139286	-2	6.49e-06		30	133159	P	30	133159	-2	2.41e-05
31	108306	P	31	139324	-2	6.49e-06		32	9135	F	32	38379	-3	5.16e-05
31	139286	F	31	139324	-2	6.49e-06		31	74234	P	31	74234	-3	0.000187
30	114056	P	30	114056	-2	2.43e-05		31	95114	F	31	95150	-3	0.000187
30	114056	F	30	133537	-2	2.43e-05		31	95114	P	31	151707	-3	0.000187
30	125525	P	30	125525	-2	2.43e-05		31	95150	P	31	151743	-3	0.000187
30	133537	P	30	133537	-2	2.43e-05		31	151710	F	31	151746	-3	0.000187
32	9208	F	32	38480	-3	5.19e-05		30	38381	P	30	48024	-3	0.000676
31	74496	C	31	118092	-3	0.000188		30	46885	F	30	102460	-3	0.000676
31	95419	F	31	95455	-3	0.000188		30	46885	P	30	144398	-3	0.000676
31	95419	P	31	152137	-3	0.000188
31	95455	P	31	152173	-3	0.000188
31	152140	F	31	152176	-3	0.000188
30	38482	P	30	48198	-3	0.00068
30	47057	F	30	102759	-3	0.00068
30	47057	P	30	144834	-3	0.00068

## Sheet: Table S6
Supplementary table S6. Nucleotide diversity (Pi) of 10 Corylopsis
no.	gene	START	length	Nucleotide diversity, Pi	Standard deviation of Pi	window length	step size
1	trnH-GUG	19		0	0	38	10
2	trnH-GUG_psbA	94	381	0.00332	0.00146	100	25
3	psbA	475	1062	0.00146	0.00086	100	25
4	psbA_trnK-UUU	1537	256	0.0032	0.00247	100	25
5	trnK-UUU	1793	72	0	0	37	10
6	trnK-UUU intron	1828	942	0.00259	0.00146	100	25
7	matK	2067	1515	0.00224	0.00118	100	25
8	trnK-UUU_rps16	4322	901	0.00298	0.00194	100	25
9	rps16	5223	267	0.003	0.00231	100	25
10	rps16 intron	5450	862	0.00024	0.00019	100	25
11	rps16_trnQ-UUG	6352	1674	0.00277	0.00149	100	25
12	trnQ-UUG	8026	72	0	0	37	10
13	trnQ-UUG_psbK	8098	348	0.00115	0.00089	100	25
14	psbK	8446	186	0.00108	0.00083	100	25
15	psbK_psbI	8632	392	0.00107	0.00082	100	25
16	psbI	9024	111	0.0018	0.00139	100	25
17	psbI_trnS-GCU	9135	157	0.0051	0.003	100	25
18	trnS-GCU	9292	88	0.00227	0.00175	45	12
19	trnS-GCU_trnG-UCC	9380	867	0.0019	0.00108	100	25
20	trnG-UCC	10247	71	0	0	36	9
21	trnG-UCC intron	10270	703	0.00058	0.00045	100	25
22	trnG-UCC_trnR-UCU	11021	150	0.00135	0.00104	100	25
23	trnR-UCU	11171	72	0	0	37	10
24	trnR-UCU_atpA	11243	160	0.00552	0.00199	100	25
25	atpA	11403	1524	0.00131	0.0008	100	25
26	atpA_atpF	12927	70	0	0	36	9
27	atpF	12997	555	0.0018	0.00139	100	25
28	atpF intron	13407	730	0.0011	0.00065	100	25
29	atpF_atpH	14282	463	0.00219	0.00076	100	25
30	atpH	14745	246	0.00081	0.00063	100	25
31	atpH_atpI	14991	1153	0.00324	0.00179	100	25
32	atpI	16144	744	0.00081	0.00062	100	25
33	atpI_rps2	16888	199	0.00335	0.00123	100	25
34	rps2	17087	711	0.00056	0.00043	100	25
35	rps2_rpoC2	17798	239	0.00224	0.00072	100	25
36	rpoC2	18037	4161	0.00151	0.00042	100	25
37	rpoC1	22374	2055	0.00068	0.00045	100	25
38	rpoC1 intron	23997	748	0.00027	0.00021	100	25
39	rpoB	25203	3213	0.00129	0.00047	100	25
40	rpoB_trnC-GCA	28416	1164	0.00233	0.00098	100	25
41	trnC-GCA	29580	71	0	0	36	9
42	trnC-GCA_petN	29651	860	0.00332	0.00108	100	25
43	petN	30511	90	0	0	46	12
44	petN_psbM	30601	1211	0.00305	0.00162	100	25
45	psbM	31812	105	0	0	100	25
46	psbM_trnD-GUC	31917	1144	0.00217	0.00113	100	25
47	trnD-GUC	33061	74	0.0027	0.00208	38	10
48	trnD-GUC_trnY-GUA	33135	431	0.00051	0.00039	100	25
49	trnY-GUA	33566	84	0	0	43	11
50	trnY-GUA_trnE-UUC	33650	59	0.00339	0.00261	30	8
51	trnE-UUC	33709	73	0	0	37	10
52	trnE-UUC_trnT-GGU	33782	884	0.00469	0.00154	100	25
53	trnT-GGU	34666	72	0	0	37	10
54	trnT-GGU_psbD	34738	1258	0.0017	0.00084	100	25
55	psbD	35996	1062	0.00075	0.00044	100	25
56	psbC	37005	1422	0.00084	0.00043	100	25
57	psbC_trnS-UGA	38427	219	0.00092	0.00071	100	25
58	trnS-UGA	38646	93	0	0	47	12
59	trnS-UGA_psbZ	38739	341	0.00276	0.00066	100	25
60	psbZ	39080	189	0.00212	0.00163	100	25
61	psbZ_trnG-GCC	39269	701	0.00235	0.00083	100	25
62	trnG-GCC	39970	71	0	0	36	9
63	trnG-GCC_trnfM-CAU	40041	182	0.00765	0.00286	100	25
64	trnfM-CAU	40223	74	0	0	38	10
65	trnfM-CAU_rps14	40297	158	0.00253	0.00195	100	25
66	rps14	40455	303	0.00132	0.00068	100	25
67	rps14_psaB	40758	137	0.00299	0.0023	100	25
68	psaB	40895	2205	0.00027	0.00015	100	25
69	psaA	43125	2253	0.00062	0.00027	100	25
70	psaA_pafI	45378	680	0.00268	0.00094	100	25
71	pafI	46058	507	0.00039	0.0003	100	25
72	pafI intron	46211	1488	0.00136	0.00045	100	25
73	pafI_trnS-GGA	48053	270	0.00249	0.00091	100	25
74	trnS-GGA	48323	87	0	0	44	11
75	trnS-GGA_rps4	48410	231	0.00346	0.00267	100	25
76	rps4	48641	606	0.00143	0.00044	100	25
77	rps4_trnT-UGU	49247	354	0.00113	0.00058	100	25
78	trnT-UGU	49601	73	0.00274	0.00211	37	10
79	trnT-UGU_trnL-UAA	49674	1032	0.00413	0.00191	100	25
80	trnL-UAA	50706	85	0	0	43	11
81	trnL-UAA intron	50741	521	0.00301	0.00098	100	25
82	trnL-UAA_trnF-GAA	51312	376	0.00392	0.00188	100	25
83	trnF-GAA	51688	73	0	0	37	10
84	trnF-GAA_ndhJ	51761	705	0.00174	0.00094	100	25
85	ndhJ	52466	477	0.00126	0.00097	100	25
86	ndhK	53049	747	0.0008	0.00062	100	25
87	ndhC	53786	363	0.0011	0.00085	100	25
88	ndhC_trnV-UAC	54149	1173	0.00254	0.00121	100	25
89	trnV-UAC	55322	74	0.0027	0.00208	38	10
90	trnV-UAC intron	55357	577	0.00035	0.00027	100	25
91	trnV-UAC_trnM-CAU	55973	173	0.00231	0.00178	100	25
92	trnM-CAU	56146	73	0	0	37	10
93	trnM-CAU_atpE	56219	213	0.00523	0.00263	100	25
94	atpE	56432	402	0.00149	0.00115	100	25
95	atpB	56830	1497	0.0008	0.00051	100	25
96	atpB_rbcL	58327	727	0.00167	0.00058	100	25
97	rbcL	59054	1428	0.00149	0.00053	100	25
98	rbcL_accD	60482	672	0.0006	0.00031	100	25
99	accD	61154	1479	0.00172	0.00073	100	25
100	accD_psaI	62633	691	0.00348	0.00158	100	25
101	psaI	63324	111	0	0	100	25
102	psaI_pafII	63435	413	0.00201	0.00086	100	25
103	pafII	63848	555	0.0018	0.00112	100	25
104	pafII_cemA	64403	904	0.00282	0.00122	100	25
105	cemA	65307	690	0.00145	0.00069	100	25
106	cemA_petA	65997	219	0.00274	0.00211	100	25
107	petA	66216	963	0.00173	0.00088	100	25
108	petA_psbJ	67179	1070	0.00425	0.0019	100	25
109	psbJ	68249	123	0	0	100	25
110	psbL	68506	198	0.00101	0.00078	100	25
111	psbF	68645	120	0	0	100	25
112	psbE	68774	252	0	0	100	25
113	psbE_petL	69026	969	0.00265	0.00174	100	25
114	petL	69995	96	0.00208	0.00161	49	13
115	petL_petG	70091	166	0.00245	0.00126	100	25
116	petG	70257	114	0	0	100	25
117	petG_trnW-CCA	70371	128	0	0	100	25
118	trnW-CCA	70499	74	0	0	38	10
119	trnW-CCA_trnP-UGG	70573	165	0.00121	0.00093	100	25
120	trnP-UGG	70738	74	0.00631	0.00178	38	10
121	trnP-UGG_psaJ	70812	405	0.00153	0.00084	100	25
122	psaJ	71217	135	0	0	100	25
123	psaJ_rpl33	71352	454	0.00045	0.00035	100	25
124	rpl33	71806	201	0	0	100	25
125	rpl33_rps18	72007	182	0.02135	0.01645	100	25
126	rps18	72189	306	0.00196	0.00108	100	25
127	rps18_rpl20	72495	297	0.00681	0.00165	100	25
128	rpl20	72792	354	0.00056	0.00044	100	25
129	rpl20_rps12	73146	818	0.00363	0.00201	100	25
130	rps12	73964	372	0	0	100	25
131	clpP1	74220	591	0.00068	0.00052	100	25
132	clpP1 intron	74448	1449	0.00243	0.00109	100	25
133	clpP1_psbB	76260	425	0.00047	0.00036	100	25
134	psbB	76685	1527	0.00089	0.0004	100	25
135	psbT	78389	108	0	0	100	25
136	psbT_pbf1	78497	59	0.00339	0.00261	30	8
137	pbf1	78556	132	0	0	100	25
138	psbH	78790	222	0	0	100	25
139	petB	79133	648	0.00147	0.00051	100	25
140	petB intron	79139	754	0.00134	0.00056	100	25
141	petB_petD	80535	193	0.00104	0.0008	100	25
142	petD	80728	483	0.00166	0.00098	100	25
143	petD intron	80736	690	0.00126	0.00039	100	25
144	petD_rpoA	81901	203	0.01237	0.00357	100	25
145	rpoA	82104	1014	0.00243	0.00158	100	25
146	rpoA_rps11	83118	65	0.00308	0.00237	33	9
147	rps11	83183	417	0.00144	0.00079	100	25
148	rps11_rpl36	83600	115	0.00444	0.00125	100	25
149	rpl36	83715	114	0	0	100	25
150	rpl36_infA	83829	121	0.00165	0.00127	100	25
151	infA	83950	234	0	0	100	25
152	infA_rps8	84184	122	0.00331	0.00255	100	25
153	rps8	84306	405	0.00198	0.00116	100	25
154	rps8_rpl14	84711	150	0.00756	0.00241	100	25
155	rpl14	84861	369	0.00217	0.00128	100	25
156	rpl14_rpl16	85230	128	0.00168	0.0013	100	25
157	rpl16	85358	408	0.00049	0.00038	100	25
158	rpl16 intron	85757	1010	0.00266	0.00081	100	25
159	rpl16_rps3	86776	146	0.00584	0.0045	100	25
160	rps3	86922	657	0.00091	0.0007	100	25
161	rps3_rpl22	87579	169	0	0	100	25
162	rpl22	87748	420	0.00238	0.00113	100	25
163	rps19	88215	279	0.00279	0.00115	100	25
164	rps19_rpl2	88494	73	0	0	100	25
165	rpl2	88567	825	0	0	100	25
166	rpl2 intron	89001	656	0	0	100	25
167	rpl23	90066	282	0	0	100	25
168	rpl23_trnI-CAU	90348	165	0	0	100	25
169	trnI-CAU	90513	74	0	0	38	10
170	trnI-CAU_ycf2	90587	88	0	0	45	12
171	ycf2	90675	6879	0.00042	0.00018	100	25
172	ycf2_trnL-CAA	97554	992	0.0002	0.00016	100	25
173	trnL-CAA	98546	81	0	0	41	11
174	trnL-CAA_ndhB	98627	569	0	0	100	25
175	ndhB	99196	1533	0.00013	0.0001	100	25
176	ndhB intron	99952	682	0	0	100	25
177	ndhB_rps7	101411	314	0	0	100	25
178	rps7	101725	468	0.00076	0.00034	100	25
179	rps12_rps12	102272	536	0	0	100	25
180	rps12_trnV-GAC	103040	1850	0.00047	0.00021	100	25
181	trnV-GAC	104890	72	0	0	37	10
182	trnV-GAC_rrn16	104962	227	0.00091	0.0007	100	25
183	rrn16	105189	1491	0	0	100	25
184	rrn16_trnI-GAU	106680	295	0.00256	0.00103	100	25
185	trnI-GAU	106975	72	0	0	37	10
186	trnI-GAU intron	107012	940	0.00021	0.00016	100	25
187	trnA-UGC	108051	73	0	0	37	10
188	trnA-UGC intron	108089	842	0	0	100	25
189	trnA-UGC_rrn23	108966	152	0	0	100	25
190	rrn23	109118	2811	0.00028	0.00017	100	25
191	rrn4.5	112027	103	0	0	100	25
192	rrn4.5_rrn5	112130	223	0	0	100	25
193	rrn5	112353	121	0	0	100	25
194	rrn5_trnR-ACG	112474	252	0	0	100	25
195	trnR-ACG	112726	74	0	0	38	10
196	trnR-ACG_trnN-GUU	112800	595	0.00148	0.00066	100	25
197	trnN-GUU	113395	72	0	0	37	10
198	trnN-GUU_ndhF	113467	1329	0.0005	0.00018	100	25
199	ndhF	114796	2244	0.00275	0.00157	100	25
200	ndhF_rpl32	117040	1078	0.00321	0.00186	100	25
201	rpl32	118118	165	0.00242	0.00125	100	25
202	rpl32_trnL-UAG	118283	1062	0.00369	0.00173	100	25
203	trnL-UAG	119345	80	0	0	41	11
204	trnL-UAG_ccsA	119425	87	0.0046	0.00354	44	11
205	ccsA	119512	978	0.00248	0.00073	100	25
206	ccsA_ndhD	120490	264	0.00257	0.00095	100	25
207	ndhD	120754	1521	0.00115	0.00051	100	25
208	ndhD_psaC	122275	119	0.0055	0.00302	100	25
209	psaC	122394	246	0	0	100	25
210	psaC_ndhE	122640	285	0.00143	0.0011	100	25
211	ndhE	122925	306	0.00327	0.00202	100	25
212	ndhE_ndhG	123231	237	0.00253	0.00195	100	25
213	ndhG	123468	531	0.00226	0.00116	100	25
214	ndhG_ndhI	123999	383	0.00486	0.00288	100	25
215	ndhI	124382	504	0.00119	0.00047	100	25
216	ndhI_ndhA	124886	78	0.00513	0.00395	40	10
217	ndhA	124964	1092	0.0013	0.00052	100	25
218	ndhA intron	125503	1078	0.00586	0.00157	100	25
219	ndhH	127135	1182	0.00118	0.00055	100	25
220	rps15	128416	264	0.00227	0.00175	100	25
221	rps15_ycf1	128680	302	0.00199	0.00109	100	25
222	ycf1	128982	5565	0.00237	0.00126	100	25
223	ycf1_trnN-GUU	134547	322	0.00062	0.00048	100	25
224	trnN-GUU	134869	72	0	0	37	10
225	trnN-GUU_trnR-ACG	134941	595	0.00148	0.00066	100	25
226	trnR-ACG	135536	74	0	0	38	10
227	trnR-ACG_rrn5	135610	252	0	0	100	25
228	rrn5	135862	121	0	0	100	25
229	rrn5_rrn4.5	135983	223	0	0	100	25
230	rrn4.5	136206	103	0	0	100	25
231	rrn23	136407	2811	0.00028	0.00017	100	25
232	rrn23_trnA-UGC	139218	152	0	0	100	25
233	trnA-UGC	139370	73	0	0	37	10
234	trnA-UGC intron	139405	842	0	0	100	25
235	trnI-GAU	140349	72	0	0	37	10
236	trnI-GAU intron	140384	941	0.00021	0.00016	100	25
237	trnI-GAU_rrn16	141362	295	0.00256	0.00103	100	25
238	rrn16	141657	1491	0	0	100	25
239	rrn16_trnV-GAC	143148	227	0.00091	0.0007	100	25
240	trnV-GAC	143375	72	0	0	37	10
241	trnV-GAC_rps12	143437	1850	0.00047	0.00021	100	25
242	rps12_rps12	145529	536	0	0	100	25
243	rps7	146144	468	0.00076	0.00034	100	25
244	rps7_ndhB	146612	314	0	0	100	25
245	ndhB	146926	1533	0.00013	0.0001	100	25
246	ndhB intron	147703	682	0	0	100	25
247	ndhB_trnL-CAA	149141	568	0	0	100	25
248	trnL-CAA	149709	81	0	0	41	11
249	trnL-CAA_ycf2	149790	992	0.0002	0.00016	100	25
250	ycf2	150782	6879	0.00042	0.00018	100	25
251	trnI-CAU	157749	74	0	0	38	10
252	trnI-CAU_rpl23	157823	165	0	0	100	25
253	rpl23	157988	282	0	0	100	25
254	rpl2	158288	825	0	0	100	25
255	rpl2 intron	158679	656	0	0	100	25
256	rpl2_trnH-GUG	159769	80	0	0	41	11
